# Supplementary material for: Full vaccination coverage among children aged 12–23 months in Ethiopia: a systematic review and meta-analysis
Source: BMC Public Health. 2020 May 24;20:777. doi: 10.1186/s12889-020-08940-x (PMC7249262; doi:10.1186/s12889-020-08940-x)
Supplement: Supplementary file 1 — Additional file 1. PRISMA 2009 checklist. [file 12889_2020_8940_MOESM1_ESM.xlsx]

## Sheet: Sheet1
number	Authors name	publication year	Region	Study area	Study design	Sample size	No of people with outcome	Fully vaccinated(%)	Mean age (Months )
1	Debie A et al	2014	Amhara	Mecha district	cross-sectional	497	245	49.3	17.5
2	Girmay A et al	2019	Amhara	sekota Zuria	cross-sectional	620	480	77.4	16.7
3	Mohamud AN et a	2014	Somali National Regional State	Jijiga	cross-sectional	582	213	36.6	-
4	Tenaw G et al	2017	Amhara	Debre Markos Town	cross-sectional	288	264	91.7	-
5	Hailu S et Al	2019	SNNPR	Wonago	cross-sectional	923	585	63.4	24.1
6	Tolera D.et al	2014	Addis Ababa	Addis Ketema sub-city	cross-sectional	585	423	72.3	-
7	Legesse E et al	2015	Oromia	Sinana District	cross-sectional	591	454	76.8	17.9
8	Meleko A et al	2017	SNNPR	Bench Maji Zone	cross-sectional	322	136	42.2	16.39
9	Tesfaye TD et al	2018	Amhara	East Gojjam	cross-sectional	830	485	58.4	-
10	Okwaraji YB et al	2012	Amhara	Dabat district	cross-sectional	775	564	81.7	16.8
11	Etana B	2012	Oromia	Ambo Woreda	cross-sectional	536	191	36	18
12	Ayano B	2015	SNNPR	osanna Town	cross-sectional	508	155	30.5	-
13	Fite RO et al	2019	SNNPR	Areka Town	cross-sectional	173	130	75.1	-
14	Kassahun MB et al	2015	Amhara	Lay Armachiho District	cross-sectional	751	571	76	-
15	Mekonnen AG et al.	2019	Amhara	Minjar-Shenkora district	cross-sectional	566	428	75.6	-
16	Animaw W et al	2014	SNNPR	Arba Minch town	cross-sectional	630	461	73.2	17.4
17	Ebrahim T et al	2015	Amhara	TEHULEDERIE DISTRICT	cross-sectional	539	448	83.1	-
18	Lake MW et al	2016	Amhara	Dessie Town,	cross-sectional	724	472	65.2	-
19	Mohammed H et al	2013	Oromia	East hararghe zone	cross-sectional	694	159	23	16.39
20	Kidane T et al	2000	Tigray	Tigray	cross-sectional	220	112	51	-
21	Beyene E et al	2013	Afar Regional State	Afar	cross-sectional	740	152	20.6	-
