# Supplementary material for: Full vaccination coverage among children aged 12–23 months in Ethiopia: a systematic review and meta-analysis
Source: BMC Public Health. 2020 May 24;20:777. doi: 10.1186/s12889-020-08940-x (PMC7249262; doi:10.1186/s12889-020-08940-x)
Supplement: Supplementary file 2 — Additional file 2. Data extraction sheet. [file 12889_2020_8940_MOESM2_ESM.xlsx]

## Sheet: Data Quality Assessment
					Study Quality Assurance
					Selection 1) (1 point)	Selection 2) ((1 point)	Selection 3)(1 point)	Selection 4)(2 point)	Comparability	Outcome 1) (2 point)	Outcome 2) (1 point)	Score
S.no	Authors name	Year of Publication	Region	Study Area	Representativeness of the sample	Sample size justified and satisfactory	None response rate	Validated Measurment tool	Comparability (2 point)	Outcome Assessment described	Statistical test used described	Score (out of 10)
1	Debie A et al	2014	Amhara	Mecha district	1	1	1	2	2	2	1	10
2	Girmay A et al	2019	Amhara	sekota Zuria	1	1	0	2	2	2	1	9
3	Mohamud AN et a	2014	Somali National Regional State	Jijiga	1	1	1	2	2	2	1	10
4	Tenaw G et al	2017	Amhara	Debre Markos Town	1	1	1	2	2	2	1	10
5	Hailu S et Al	2019	SNNPR	Wonago	1	1	1	2	2	2	1	10
6	Tolera D.et al	2014	Addis Ababa	Addis Ketema sub-city	1	1	1	2	2	2	1	10
7	Legesse E et al	2015	Oromia	Sinana District	1	1	1	2	2	2	1	10
8	Meleko A et al	2017	SNNPR	Bench Maji Zone	1	1	1	2	2	2	1	10
9	Tesfaye TD et al	2018	Amhara	East Gojjam	1	1	1	2	2	2	1	10
10	Okwaraji YB et al	2012	Amhara	Dabat district	1	1	1	2	2	2	1	10
11	Etana B	2012	Oromia	Ambo Woreda	1	1	1	2	2	2	1	10
12	Ayano B	2015	SNNPR	osanna Town	1	1	0	2	2	2	1	9
13	Fite RO et al	2019	SNNPR	Areka Town	1	1	1	2	2	2	1	10
14	Kassahun MB et al	2015	Amhara	Lay Armachiho District	1	1	1	2	2	2	1	10
15	Mekonnen AG et al.	2019	Amhara	Minjar-Shenkora district	1	1	0	2	2	2	1	9
16	Animaw W et al	2014	SNNPR	Arba Minch town	1	1	1	2	2	2	1	10
17	Ebrahim T et al	2015	Amhara	TEHULEDERIE DISTRICT	1	1	1	2	2	2	1	10
18	Lake MW et al	2016	Amhara	Dessie Town,	1	1	1	2	2	2	1	10
19	Mohammed H et al	2013	Oromia	East hararghe zone	1	0	1	2	2	2	1	9
20	Kidane T et al	2000	Tigray	Tigray	1	1	1	2	2	2	1	10
21	Beyene E et al	2013	Afar Regional State	Afar	1	0	1	2	2	1	1	8
	Mean quality score											Mean= 9.71
												SDV=0.423
